# Supplementary material for: Multiomics profiles of genome-wide alterations in H3K27ac in different lung lobes after acute graft-versus-host disease with MSCs treatment
Source: Front Immunol. 2025 May 15;16:1570916. doi: 10.3389/fimmu.2025.1570916 (PMC12119469; doi:10.3389/fimmu.2025.1570916)
Supplement: Supplementary file 1 [file DataSheet1.zip]

Archive with 8 entries (7 files):
- Figure4.Function/
- Figure4.Function/DiffTablst2Upset.docx
- Figure4.Function/ExtractAbsDiff_withoutpadj.docx
- Figure4.Function/ExtractGSEAres.docx
- Figure4.Function/extractSpecificGenesFromLst.docx
- Figure4.Function/GenesLst2Upset.docx
- Figure4.Function/ppheatmap.docx
- Figure4.Function/readPeakFile.docx
