# Supplementary material for: Multiomics profiles of genome-wide alterations in H3K27ac in different lung lobes after acute graft-versus-host disease with MSCs treatment
Source: Front Immunol. 2025 May 15;16:1570916. doi: 10.3389/fimmu.2025.1570916 (PMC12119469; doi:10.3389/fimmu.2025.1570916)
Supplement: Supplementary file 2 [file DataSheet2.zip]

Archive with 4 entries (3 files):
- Figure 4.R.Data-1/
- Figure 4.R.Data-1/gtabForHeatmap.RData
- Figure 4.R.Data-1/wgyMasterPeak_tab.RData
- Figure 4.R.Data-1/wgyMasterPeakCount1_annotated_forShiftDetect.RData
