# Supplementary material for: Multiomics profiles of genome-wide alterations in H3K27ac in different lung lobes after acute graft-versus-host disease with MSCs treatment
Source: Front Immunol. 2025 May 15;16:1570916. doi: 10.3389/fimmu.2025.1570916 (PMC12119469; doi:10.3389/fimmu.2025.1570916)
Supplement: Supplementary file 3 [file DataSheet3.zip]

Archive with 9 entries (7 files):
- Figure 4.Codes/
- Figure 4.Codes/Figure.4A codes.docx
- Figure 4.Codes/Figure.4B codes.docx
- Figure 4.Codes/Figure.4C codes.docx
- Figure 4.Picture/
- Figure 4.Picture/Figure.4A.tif
- Figure 4.Picture/Figure.4B.tif
- Figure 4.Picture/Figure.4C.tif
- Figure 4.Picture/Figure4.tif
