# Supplementary material for: Multiomics profiles of genome-wide alterations in H3K27ac in different lung lobes after acute graft-versus-host disease with MSCs treatment
Source: Front Immunol. 2025 May 15;16:1570916. doi: 10.3389/fimmu.2025.1570916 (PMC12119469; doi:10.3389/fimmu.2025.1570916)
Supplement: Supplementary file 4 [file DataSheet4.zip]

Archive with 2 entries (2 files):
- wgyMasterPeakCount1_annotated_promoter_forGSVA.RData
- wgyPeakPromoterDiff.RData
