# Supplementary material for: Multiomics profiles of genome-wide alterations in H3K27ac in different lung lobes after acute graft-versus-host disease with MSCs treatment
Source: Front Immunol. 2025 May 15;16:1570916. doi: 10.3389/fimmu.2025.1570916 (PMC12119469; doi:10.3389/fimmu.2025.1570916)
Supplement: Supplementary file 6 [file Table2.xlsx]

## Sheet: Rein02
1) For the Rein02 genes, this table shows the lobes specific gene sets, the shared gene sets across all lobes.
2) As defined in Figure 2D, Rein02 genes are those potentially benefit the recovery
Shared Set	H-specific Set	L-Specific Set	R1-Specific Set	R2-Specific Set	R3-Specific Set
1700017B05Rik	0610025J13Rik	1700001K19Rik	1700001L05Rik	0610005C13Rik	1700034P13Rik
2210016F16Rik	1110025M09Rik	1700001L19Rik	1700010B13Rik	0610038B21Rik	4933433G19Rik
4932438A13Rik	1500009C09Rik	1700012B07Rik	1700016H13Rik	1700013N06Rik	Anapc10
5031439G07Rik	1500015L24Rik	1700019D03Rik	1700074P13Rik	1700020D12Rik	Ankrd26
Aak1	1700003C15Rik	1700024J04Rik	1700109G14Rik	1700026J12Rik	C130071C03Rik
AB124611	1700010B08Rik	1700025B11Rik	2410137M14Rik	1700027A15Rik	Castor2
Abcf1	1700016K19Rik	1700025M24Rik	2610300M13Rik	1700055C04Rik	Cd46
Abi1	1700023G09Rik	1700028D13Rik	2700046A07Rik	1700062C10Rik	Cdc42bpb
Abr	1700026D11Rik	1700029M20Rik	4833419O12Rik	1700065I16Rik	Cep135
Ace	1700027J07Rik	1700054A03Rik	4921504E06Rik	1700109I08Rik	Cfap69
Acin1	1700045H11Rik	1700061N14Rik	4930445N06Rik	1700122E12Rik	Ckap5
Acod1	1700048O14Rik	1700095J03Rik	4930447J18Rik	1810014B01Rik	D10Wsu102e
Actb	2010309G21Rik	1700096J18Rik	4930458K08Rik	1810065E05Rik	Depdc7
Actr1a	2210039B01Rik	1700112J05Rik	4930480G23Rik	2900092C05Rik	Fat3
Acvrl1	2310016G11Rik	1700129C05Rik	4930483K19Rik	4631422I05Rik	Gid4
Adam8	4930404H11Rik	2310002D06Rik	4930503O07Rik	4921507P07Rik	Gm21781
Add3	4930412C18Rik	2410124H12Rik	4930540M05Rik	4921511I17Rik	Hace1
Adipor1	4930430F21Rik	2610507I01Rik	4930546C10Rik	4930402F11Rik	Kctd10
Adss	4930434B07Rik	2900045O20Rik	4930568G15Rik	4930440I19Rik	Mybl1
Aff1	4930458A03Rik	3110021N24Rik	4930571N24Rik	4930505K13Rik	Olfm2
Aftph	4930483O08Rik	3110082I17Rik	4930594M17Rik	4933406P04Rik	Pkia
Agap2	4930505A04Rik	4833412C05Rik	4930599N23Rik	5330439K02Rik	Ppef2
Ago2	4930518P08Rik	4921520N01Rik	4932415M13Rik	5730507C01Rik	Ppp1r16a
Ahnak	4930519L02Rik	4921531C22Rik	4932431P20Rik	9930022D16Rik	Prpsap2
AK157302	4930539J05Rik	4930405L22Rik	4932438H23Rik	Aar2	Rab18
Ak2	4930543N07Rik	4930447M23Rik	4933434M16Rik	Abca9	Rbak
Akap13	4930551I23Rik	4930456L15Rik	5330439M10Rik	Ace3	Rere
Alcam	4930568A12Rik	4930503E24Rik	5730419F03Rik	Adam25	Rgs12
Aldh2	4930578N18Rik	4930505N22Rik	6820426E19Rik	Adgrf2	Shisal1
Aldoa	4933422A05Rik	4930509K18Rik	9030616G12Rik	Adsl	Snupn
Alox5ap	9430041J12Rik	4930526F13Rik	9130015L21Rik	Aebp1	Sorbs1
Ankhd1	A1bg	4930529I22Rik	9430065F17Rik	Aldh1a3	Syce2
Ankra2	A330094K24Rik	4930538L07Rik	A1cf	Aldh6a1	Thbs4
Ankrd12	A930014D07Rik	4930554H23Rik	A230004M16Rik	Ampd2	Vangl1
Ankrd13a	Ackr3	4930556G22Rik	A2ml1	Angptl4	Wscd2
Ankrd17	Actg2	4930556N13Rik	A330076H08Rik	Arhgap26	Xrcc2
Ankrd44	Adamts12	4930558F17Rik	A830018L16Rik	Arhgap33	Ypel1
Anp32b	Adamts8	4930563H07Rik	AA387883	Arhgap4	Zfp12
Antxr2	Adm2	4930563J15Rik	Aacs	Arl13b	Zfp473
Anxa2	Agbl5	4930570N18Rik	Aadacl2fm3	Armcx2	Zfp770
Anxa5	Agmat	4930583I09Rik	Aadacl4fm5	Arrdc5	Zfp827
Anxa6	Ahdc1	4930599A14Rik	Aagab	Asb5
Ap1s1	Aif1l	4931415C17Rik	Abca4	Atg4d
Ap2a2	Akap1	4933402J07Rik	Acacb	Atl1
Aplp2	Akap11	4933404I11Rik	Acad9	Atoh1
Apobec3	Akr1b8	4933408J17Rik	Acer1	Atxn2
Apoe	Akr1c20	4933409F18Rik	Adam39	Atxn7l1os2
Apol11b	Ankrd42	4933431M02Rik	Adcy8	AU023762
Appbp2	Apol7c	5033403H07Rik	Adcyap1r1	B830042I05Rik
Arf1	Apoo	5430401F13Rik	Adgrb2	B930059L03Rik
Arf6	Arl16	5430402P08Rik	Adtrp	Bcl2l12
Arg2	Atpaf1	5730412P04Rik	AI593442	Bloc1s3
Arhgap21	B230303O12Rik	6330410L21Rik	Akap3	Brs3
Arhgap30	B430212C06Rik	7420701I03Rik	Alms1-ps2	Btnl2
Arhgap31	Bche	8430429K09Rik	Alox15	C030017B01Rik
Arhgap45	Bik	9030612E09Rik	Anapc15	C030018K13Rik
Arhgef1	Bmp3	9130409I23Rik	Ankub1	Cacna1f
Arid4a	C78859	9330159F19Rik	Aoah	Cadps2
Arid4b	Calca	9430037G07Rik	Ap1m2	Capn11
Arid5b	Calcoco1	9630001P10Rik	Arc	Card10
Arih1	Car13	A26c2	Arhgef40	Cbarp
Arih2	Casz1	A430078I02Rik	Arnt2	Ccn5
Arl6ip1	Catsper2	A630014C17Rik	Arpp21	Ceacam14
Armc7	Cblc	A630031M04Rik	Arsi	Cela1
Arpc1b	Cbln4	A730020M07Rik	Arsj	Cenph
Arpc4	Ccdc74a	A730046J19Rik	Asgr2	Cenpm
Arrb2	Cd248	Aadac	AU022793	Cfap57
Ascc3	Cdh2	Abcc9	AY358078	Chac1
Asxl1	Cep250	Abhd12b	B130024G19Rik	Cldn14
Atad2	Cep95	Acsm5	B930092H01Rik	Cldn18
Atf2	Ces3a	Adgb	Bbs5	Clspn
Atf3	Ces5a	Adrb3	BC006965	Cops7b
Atg101	Cfap52	Agtpbp1	BC106175	Coq2
Atp1a1	Chil6	AI314278	Bglap3	Csn1s2b
Atp1b3	Chmp7	AI606473	Bsn	Ctps2
Atp2a3	Ckmt1	Ak9	C030047K22Rik	Cttn
Atp2b1	Clec12b	Amer2	C330007P06Rik	Cyp2j7
Atp5c1	Cluap1	Amy2a5	C730027H18Rik	Dclre1b
Atp5d	Cnr1	Ano4	C8a	Depdc1b
Atp6ap2	Col22a1	Apom	C9	Dhx32
Atp6v0b	Col9a1	Arhgap20os	Cacnb1	Dmwd
Atp6v0c	Col9a2	Art3	Calr3	Dsc1
Atp6v0d1	Colec10	Atf7ip2	Capn8	Dsg1b
Atp6v1e1	Commd10	B230354K17Rik	Capn9	Dspp
Atp8b4	Coprs	BB218582	Carmil3	Duxbl1
Atrx	Cox7a1	BC049762	Cby3	Eid2b
AU020206	Cst9	Bfsp2	Ccdc126	Eldr
Azi2	Ctsr	Blk	Ccdc167	Entpd2
B230303A05Rik	Cwc27	Bmp5	Ccer2	Entpd6
Bag1	Cyb5r2	Bnip5	Cct6b	Eomes
Baiap2	Cyp11b2	Bsnd	Cd3eap	Evx1os
Batf	Cyp1b1	Btn1a1	Cdh4	Fabp7
Bax	Cyp2b19	Bves	Cdkl1	Faddos
Baz1a	Cyp2d26	C130012C08Rik	Cdyl2	Fam155a
BC004004	Cyp3a57	C1qtnf3	Cebpe	Fam185a
BC029722	Cyp3a59	C230038L03Rik	Cenpn	Fance
Bcl2l1	Cyp4a28-ps	C4bp	Cfap20dc	Fbxl16
Bclaf1	D630033O11Rik	C730002L08Rik	Chrdl1	Fbxo32
Bhlhe40	D730002M21Rik	C8b	Chrna2	Fbxw11
Birc3	Dchs2	Cacng2	Chrnb2	Ffar2
Blvrb	Dcp1b	Cap2	Chrnb3	Fhad1os2
Bmt2	Ddb2	Ccdc160	Chst2	Fibcd1
Bnip3l	Diras1	Ccdc33	Chsy3	Fkbp7
Bnip3l-ps	Disp3	Ccdc6	Cidec	Foxd3
Bpgm	Dlec1	Ccdc65	Clcn1	Foxi2
Braf	Dll1	Cchcr1	Cldn19	Fra10ac1
Brap	Dnajc6	Cd209b	Clec3a	Fuz
Brd1	Dppa2	Cd34	Cma1	Galnt7
Brd2	Dpy19l4	Cdh7	Coasy	Gan
Brd4	Duox1	Cdrt4	Col26a1	Gfod2
Brd7	Dupd1	Ceacam3	Coq8b	Gkap1
Bsg	E2f3	Cela3a	Cpe	Glce
Bst1	E430024P14Rik	Ces2a	Crb1	Gm10010
C5ar1	Enkur	Cfap58	Creb3l3	Gm10420
Cab39	Eps8l2	Cfap91	Crisp1	Gm10517
Calcrl	Esr2	Cgn	Crisp3	Gm11131
Camk1d	Far2	Chp2	Crxos	Gm11529
Capg	Fbxl8	Chrdl2	Cryba4	Gm11789
Capns1	Fbxo44	Chst4	Crybb2	Gm11827
Caprin1	Fcrla	Clcnkb	Cryz	Gm11906
Capzb	Frmpd3	Cldn2	Csprs	Gm12023
Car2	Fzd7	Clec2h	Cylc2	Gm12202
Casp3	Gipc3	Colec11	Cyp2c29	Gm12324
Casp8ap2	Gm10217	Cpne6	Cyp2c53-ps	Gm12347
Cbr2	Gm10406	Cpz	Cyp2d32-ps	Gm12714
Cbx1	Gm10542	Crhbp	Cyp3a41b	Gm13112
Ccar1	Gm10548	Csta1	Cyp4f14	Gm13322
Ccdc12	Gm11427	Cyp2d34	Cyp8b1	Gm13778
Ccdc59	Gm11734	Cyp2d38-ps	D030024E09Rik	Gm14154
Ccdc88c	Gm11840	D030044L04Rik	D530014G21Rik	Gm14264
Ccnd2	Gm12169	D1Pas1	D630011A20Rik	Gm14325
Ccnd3	Gm12789	D430040D24Rik	D830039M14Rik	Gm14418
Ccndbp1	Gm12910	D930019O06Rik	Dact2	Gm15097
Ccnl1	Gm13016	Dagla	Dcbld1	Gm15189
Ccz1	Gm13417	Dbh	Dcbld2	Gm15232
Cd14	Gm13420	Dcst1	Dclk1	Gm15906
Cd247	Gm13497	Defb35	Defb22	Gm16404
Cd33	Gm13522	Defb43	Depdc1a	Gm16559
Cd37	Gm13598	Derl3	Dgcr8	Gm16794
Cd3g	Gm13683	Dgkq	Dhrs2	Gm17026
Cd53	Gm13775	Dmrta2	Dio3os	Gm17032
Cd63	Gm13830	Dmrtb1	Dlgap1	Gm18631
Cd69	Gm14508	Dpy19l1	Dlgap4	Gm19325
Cd74	Gm14599	Dusp26	Dmrt3	Gm20574
Cd8b1	Gm15323	Dydc1	Dnah14	Gm20753
Cd93	Gm17058	Dync1i1	Dnajc22	Gm21039
Cdc37	Gm17162	E330012B07Rik	Dnase1l2	Gm21926
Cdc37l1	Gm17268	Ebf1	Doxl2	Gm2233
Cdc42se1	Gm18734	Edn3	Dqx1	Gm26843
Cdc42se2	Gm19301	Efs	Drd1	Gm26893
Cdc73	Gm19410	Eif2c5	Dsg1a	Gm26939
Cdipt	Gm19620	En1	Dsg4	Gm28447
Cdk12	Gm19784	Epp13	E330017L17Rik	Gm28802
Cdk2ap2	Gm20610	Evc	Eda	Gm28865
Cdk5rap2	Gm20711	Fam135b	Edaradd	Gm29290
Cdk6	Gm2087	Fbxo36	Efcab12	Gm29992
Cdk8	Gm21154	Fbxo39	Enpp5	Gm30692
Cdkl4	Gm21974	Fbxo43	Erich5	Gm31410
Cdkn1a	Gm2479	Fbxw10	Espn	Gm3143
Cdkn2aipnl	Gm28982	Fgf11	EU599041	Gm31615
Celf1	Gm29456	Fjx1	Fabp6	Gm3164
Cemip2	Gm29674	Flt3	Fam135a	Gm32055
Cep85	Gm29685	Foxp2	Fam162b	Gm32090
Cflar	Gm2974	Foxr2	Fam20a	Gm33699
Cfp	Gm30190	Fpr3	Fam217a	Gm34333
Chaserr	Gm31463	Frem1	Fam222a	Gm34471
Chd1	Gm33023	Fut1	Fam222b	Gm35202
Chd2	Gm33103	Gaa	Fbln7	Gm36201
Chd7	Gm33466	Gabra4	Fbxo41	Gm3676
Chmp4b	Gm33728	Gfral	Fbxw19	Gm37223
Clasp2	Gm34078	Ghrhr	Fbxw20	Gm38025
Cldn5	Gm34358	Gja10	Fbxw26	Gm38171
Cldnd1	Gm34510	Gjd4	Fcrlb	Gm38284
Clec12a	Gm3454	Gm10032	Fer1l6	Gm40658
Clec14a	Gm34664	Gm10238	Fez1	Gm40975
Clec4d	Gm35657	Gm10375	Ffar4	Gm41162
Clec4e	Gm35665	Gm1043	Fgf18	Gm41555
Clic1	Gm36041	Gm10503	Fgf3	Gm43970
Cltc	Gm36074	Gm10620	Fkbp6	Gm44723
Cmas	Gm37151	Gm10701	Foxd2os	Gm44734
Cmip	Gm37267	Gm10823	Fstl4	Gm44764
Cnn2	Gm37280	Gm10837	G630064G18Rik	Gm45092
Cnot4	Gm37935	Gm10857	G6pc	Gm45184
Cope	Gm38215	Gm11211	Gabrd	Gm45272
Cops8	Gm38300	Gm11782	Galnt17	Gm45556
Copz1	Gm38584	Gm11855	Gar1	Gm46212
Coro1a	Gm39094	Gm11917	Gata5os	Gm47212
Cotl1	Gm3956	Gm11924	Gfap	Gm47343
Crebbp	Gm40881	Gm11999	Gfm1	Gm4744
Crebrf	Gm41654	Gm12059	Gga2	Gm47532
Crybg3	Gm42955	Gm12223	Gjc2	Gm47734
Csde1	Gm43209	Gm12249	Gli2	Gm47915
Csnk1d	Gm43573	Gm12484	Glt6d1	Gm47957
Ctdsp1	Gm44066	Gm12551	Gm10410	Gm48355
Ctsb	Gm44748	Gm12690	Gm10635	Gm48421
Ctss	Gm44929	Gm12829	Gm10644	Gm49076
Cuedc2	Gm45030	Gm12859	Gm11100	Gm49455
Cul3	Gm45079	Gm12911	Gm11867	Gm49534
Cuta	Gm45155	Gm13041	Gm12292	Gm49582
Cxcl2	Gm45330	Gm13075	Gm12320	Gm49735
Cxcl9	Gm45335	Gm1330	Gm12426	Gm50028
Cyfip2	Gm45389	Gm13506	Gm12474	Gm50353
Cyth2	Gm45418	Gm13523	Gm12503	Gm50362
Dap	Gm4544	Gm13962	Gm12506	Gm5477
Dcaf10	Gm47116	Gm14004	Gm12766	Gm5860
Dctn4	Gm47480	Gm14022	Gm13074	Gm6213
Ddb1	Gm47760	Gm14155	Gm13165	Gm9828
Ddx24	Gm47888	Gm14332	Gm13201	Gm9973
Ddx50	Gm48197	Gm14398	Gm13250	Gpatch1
Def6	Gm4841	Gm14403	Gm13398	Gprin2
Dennd4a	Gm48697	Gm14429	Gm13429	Gstm4
Dgat1	Gm48721	Gm15228	Gm13647	H3c8
Dhx40	Gm48802	Gm15389	Gm13707	Hacd2
Diaph1	Gm48900	Gm15489	Gm13814	Hdac9
Dlst	Gm49046	Gm15638	Gm14024	Hephl1
Dnajb6-ps	Gm49284	Gm15958	Gm14051	Hic1
Dnajc5	Gm49622	Gm16233	Gm14286	Hmox2
Dnajc8	Gm49694	Gm16475	Gm14406	Hps5
Dnm2	Gm49750	Gm16998	Gm14623	Il17a
Dock10	Gm49761	Gm17421	Gm14634	Izumo2
Dstn	Gm49846	Gm17768	Gm15890	Jmjd4
Dusp1	Gm50026	Gm17841	Gm15932	Kcna10
Dync1i2	Gm50186	Gm18210	Gm16178	Kcnj2
Eaf1	Gm50488	Gm18451	Gm16201	Kif13b
Ecm1	Gm50492	Gm19024	Gm16251	Klc3
Efhd2	Gm5148	Gm19139	Gm16277	Klhl42
Ehd1	Gm5464	Gm20287	Gm16364	Klra1
Eif1	Gm5702	Gm20461	Gm16638	Kmt5c
Eif3c	Gm5878	Gm20496	Gm17067	Letm2
Eif3g	Gm6040	Gm20501	Gm17106	Man1b1
Eif3i	Gm6209	Gm20560	Gm17657	Masp2
Eif3j2	Gm6260	Gm20625	Gm17783	Mbtps2
Eif4a1	Gm7457	Gm20679	Gm18627	Me1
Eif4a2	Gm7690	Gm20715	Gm18763	Mettl7a3
Eif5a	Gm8098	Gm21037	Gm19026	Mkks
Eif5b	Gm8207	Gm2108	Gm19465	Mtcl1
Eif6	Gm8221	Gm21286	Gm19583	Mtg1
Elf2	Gm830	Gm21461	Gm20646	Mthfd1l
Elmo1	Gm867	Gm21961	Gm20755	Myl12b
Elof1	Gm9801	Gm2396	Gm20758	Mylpf
Elovl1	Gnrh1	Gm26655	Gm2099	Mzf1
Eml4	Grin2a	Gm2675	Gm2164	Nfkbil1
Ep400	Gsdmc	Gm26779	Gm21814	Nim1k
Epas1	Gsta3	Gm26844	Gm2447	Nkx3-1
Epb41	Gtpbp10	Gm26969	Gm26630	Ntpcr
Epb41l2	Haus7	Gm27224	Gm26650	Numbl
Epsti1	Hs2st1	Gm27226	Gm26760	Nup93
Erbin	Hsd17b3	Gm27242	Gm26879	Nxpe5
Errfi1	Htr1f	Gm28117	Gm26974	Obi1
Etf1	Htr6	Gm28380	Gm28044	Olfml2b
Ets2	Ikzf2	Gm28387	Gm28286	Olfr1193
Ewsr1	Ints4	Gm28441	Gm28578	Olfr1336
Fam107b	Irx4	Gm28453	Gm29114	Olfr1391
Fam110a	Islr	Gm28515	Gm29186	Olfr211
Fam133b	Itgb3bp	Gm28651	Gm29374	Olfr263
Fam204a	Jade1	Gm28675	Gm29461	Olfr285
Fbxo11	Kcnk5	Gm28723	Gm29489	Olfr401
Fcgr2b	Kctd12b	Gm28784	Gm29630	Olfr441
Fech	Kdm4d	Gm29100	Gm29805	Olfr556
Fermt3	Klkb1	Gm29139	Gm30083	Olfr689
Fgd3	Lamc2	Gm29264	Gm30684	Olfr819
Fgfr1op2	Ldlrad2	Gm29284	Gm30835	Olfr889
Flii	Lefty2	Gm29318	Gm3099	Olfr958
Flna	Lexm	Gm29346	Gm31522	Olfr969
Fmnl1	Lig4	Gm29517	Gm31621	Oog3
Fn1	Lipk	Gm29601	Gm31819	Osbpl6
Fnbp1	Llgl1	Gm29999	Gm31933	Oxgr1
Fnip1	Lpar4	Gm30556	Gm3198	Pappa
Fnip2	Mecom	Gm30790	Gm32005	Paqr9
Fosb	Mical3	Gm30931	Gm32122	Parp1
Foxn3	Mmaa	Gm31048	Gm33115	Pcdh9
Ftl1	Mrps18b	Gm31267	Gm3336	Pdcd2l
Ftl1-ps1	Mtus2	Gm31466	Gm33890	Pgf
Fuca1	Naalad2	Gm31759	Gm34934	Pgm1
Fundc2	Ndufaf1	Gm32027	Gm35037	Pisd-ps1
Fus	Nedd1	Gm32284	Gm35496	Pkmyt1
Fyb	Nemp1	Gm32305	Gm35549	Plcb3
Gadd45a	Nkain4	Gm32352	Gm35920	Plekhg5
Gata2	Nlrc4	Gm32357	Gm35996	Pnliprp2
Gbp5	Noa1	Gm32479	Gm36200	Poc5
Gch1	Nptx2	Gm32567	Gm36480	Pogz
Gda	Nradd	Gm32710	Gm36635	Polr1e
Gde1	Nup205	Gm33195	Gm36642	Pomk
Gdi2	Nxnl2	Gm33255	Gm36899	Ppp2r5b
Gemin7	Olfml2a	Gm3327	Gm37045	Pramel51
Ggnbp2	Olfr1175	Gm33501	Gm3726	Prelp
Glg1	Olfr1185-ps1	Gm33651	Gm37359	Ptbp1
Glipr2	Olfr1221	Gm3371	Gm37591	Pygm
Glud1	Olfr1249	Gm34086	Gm37600	Rab34
Gm10715	Olfr1411	Gm34284	Gm37696	Rab39
Gm10717	Olfr1427	Gm34549	Gm37795	Rad54l
Gm10718	Olfr1505	Gm34636	Gm37907	Rapgef3
Gm10719	Olfr1512	Gm34785	Gm382	Rbsn
Gm10720	Olfr392	Gm34799	Gm38383	Rcor3
Gm10721	Olfr575	Gm34853	Gm38391	Rhno1
Gm10722	Olfr597	Gm34922	Gm38392	Rhox1
Gm10800	Olfr613	Gm35041	Gm38407	Rundc3b
Gm10801	Olfr648	Gm35060	Gm39321	Rxfp3
Gm11168	Olfr652	Gm35065	Gm39388	S100a2
Gm11605	Olfr734	Gm35097	Gm3978	S100pbp
Gm12696	Olfr974	Gm35330	Gm4035	Serpina3e-ps
Gm13414	Opa1	Gm35533	Gm40576	Serpina3i
Gm15387	Osbpl5	Gm3573	Gm40603	Serpina3m
Gm17535	P2rx5	Gm36011	Gm40909	Sh3glb2
Gm33838	Paqr5	Gm36173	Gm41325	Shank2
Gm4202	Pate5	Gm36325	Gm41409	Skida1
Gm44705	Pdyn	Gm36367	Gm41481	Slc22a14
Gm4617	Pelp1	Gm37086	Gm41600	Slc38a6
Gm4739	Perm1	Gm37120	Gm41715	Slc39a10
Gm49236	Phox2b	Gm37233	Gm41717	Slc39a13
Gm4928	Pitx2	Gm37240	Gm41792	Slc4a8
Gm4951	Pla2g15	Gm37373	Gm42133	Smcp
Gm53028	Pla2g3	Gm37785	Gm42423	Smok2b
Gm6477	Platr1	Gm37786	Gm42456	Sorbs3
Gm6789	Plod2	Gm37896	Gm4251	Sox4
Gm6900	Plxna4	Gm37944	Gm42745	Spata4
Gm7993	Pml	Gm37985	Gm42894	Spdl1
Gm9118	Pnmal2	Gm38064	Gm43016	Ssbp3
Gm9733	Pou2af1	Gm38180	Gm44955	Ssxb2
Gm9800	Ppp1r3d	Gm38326	Gm45044	St14
Gmeb2	Prkg2	Gm38386	Gm45112	Sulf2
Gmip	Prl7b1	Gm38408	Gm45274	Sult2a5
Gnai2	Prune2	Gm38411	Gm45408	Susd2
Gnaq	Prxl2c	Gm38699	Gm45488	Sypl2
Gng11	Psg-ps1	Gm38901	Gm46218	Thnsl1
Gng12	Psg16	Gm39323	Gm46338	Tmem14a
Gorasp2	Rad51ap2	Gm39327	Gm47348	Tmem184a
Gpatch8	Resp18	Gm39456	Gm47507	Tpst1
Gphn	Rgs4	Gm40040	Gm47515	Trmt9b
Gpi-ps	Rgs7	Gm40289	Gm47729	Troap
Gpr141	Rhox2f	Gm40421	Gm4804	Trp53bp1
Gps2	Rnf113a1	Gm40864	Gm48099	Tstd2
Grap2	Rnf152	Gm41271	Gm48283	Ube2v2
Grb2	Rnf225	Gm4131	Gm48306	Ube4b
Grina	Rorc	Gm41322	Gm48324	Ugt8a
Grk2	Rpgr	Gm41506	Gm48433	Unc13a
Grk6	Rrp7a	Gm42503	Gm48462	Urgcp
Gsk3b	S1pr2	Gm42610	Gm48539	Usp17lb
Gsn	Scgb2b22-ps	Gm42616	Gm48604	Usp51
Gsr	Scgn	Gm42669	Gm48606	Vamp9
Gstm1	Scrn3	Gm42741	Gm48607	Vegfd
Gvin-ps6	Selenoo	Gm42744	Gm48779	Vmn1r10
Gvin1	Serpina10	Gm42901	Gm48832	Vmn1r204
Gypa	Serpine2	Gm42912	Gm48843	Vmn1r83
H13	Setdb1	Gm43050	Gm48945	Vmn2r-ps115
H2-Aa	Shb	Gm43122	Gm48975	Vps4a
H2-D1	Sim1	Gm43131	Gm49128	Vwa1
H2-DMb1	Sis	Gm43348	Gm49329	Washc5
H2-Eb1	Slc30a10	Gm43570	Gm49439	Wdr46
H2-K1	Slc4a11	Gm43646	Gm49507	Wdr81
H2-K2	Slco6c1	Gm43709	Gm49719	Wnt5a
H2-Q1	Sned1	Gm43971	Gm49885	Xrcc6
H2-Q4	Sos1	Gm43994	Gm49896	Zdhhc12
H2-Q6	Spaca7	Gm44028	Gm49987	Zfp275
H2-Q7	Spag6	Gm4409	Gm50260	Zfp423
Hagh	Spata31	Gm44133	Gm50294	Zfp503
Havcr2	Spatc1	Gm44284	Gm50370	Zfp507
Hba-a1	Ssu2	Gm44767	Gm52981	Zfp72
Hba-a2	Sugp2	Gm45104	Gm5441	Zfp759
Hbb-bs	Syngr3	Gm45181	Gm5843	Zfp771
Hbb-bt	Tafa5	Gm45216	Gm6300	Zfp820
Hdc	Tbpl2	Gm45459	Gm6526	Zfp951
Herc1	Tcea3	Gm45524	Gm6956	Zfp961
Herc4	Tent5b	Gm46515	Gm7461	Zhx2
Hexa	Tesk2	Gm47069	Gm7527	Zhx3
Hexb	Tex21	Gm47161	Gm7974
Hip1r	Theg	Gm47196	Gm8020
Hnrnpc	Timeless	Gm47200	Gm805
Hnrnpl	Tle7	Gm47214	Gm8091
Hp	Tm4sf5	Gm47215	Gm8232
Hp1bp3	Tmed11	Gm47235	Gm8267
Hsp90aa1	Tmem191c	Gm47238	Gm9158
Hsp90ab1	Tmem30b	Gm47319	Gm9917
Hsp90b1	Tmem35b	Gm47409	Gm9961
Hspa5	Tmem45b	Gm47418	Gpc4
Icos	Tnfaip8l3	Gm47518	Gpr137
Ier3	Tnfrsf21	Gm47549	Gpr157
Ifi204	Tnip3	Gm47687	Gpr179
Ifi205	Traj12	Gm47718	Gpr45
Ifi207	Trim43a	Gm47836	Grb10
Ifi209	Trim6	Gm47867	Grm8
Ifi27	Try10	Gm47889	Gulp1
Ifi35	Ttc22	Gm47897	H2-M10.1
Ifih1	Ttf1	Gm47905	H3c4
Ifitm3	Twnk	Gm47925	Hcrt
Ifitm6	Txndc2	Gm47966	Hes3
Ifngr1	Vmn1r-ps15	Gm48024	Hexim2
Ifngr2	Vmn1r230	Gm48106	Hmx1
Ikzf1	Vmn2r-ps123	Gm48336	Hpse2
Il10ra	Vmn2r-ps49	Gm48341	Hs3st4
Il17ra	Vmn2r16	Gm48563	Htr5a
Il18r1	Vmn2r4	Gm48600	Htr5b
Il18rap	Vpreb1	Gm48616	Hyal6
Il1b	Wasf1	Gm48727	Ifnlr1
Il1f9	Wnt11	Gm48814	Igf1
Ing1	Wnt16	Gm48820	Igf2bp2
Inpp5k	Zfp180	Gm48857	Ighm
Irf2	Zfp46	Gm49271	Il13
Irf7	Zfp488	Gm49387	Il17b
Irgm1	Zfp579	Gm49527	Il34
Isca1	Zfp60	Gm49708	Inpp5b
Isg20	Zfp606	Gm49753	Ipo13
Itga4	Zfp846	Gm49932	Iqschfp
Itgav	Zfp974	Gm50015	Irgq
Itgb7	Zic2	Gm50100	Jakmip2
Itm2b	Znhit6	Gm50222	Jsrp1
Iws1		Gm50282	Kash5
Jak1		Gm50285	Kcnab3
Jarid2		Gm50306	Kcnj14
Jmjd1c		Gm50378	Kcnk15
Junb		Gm50413	Kdf1
Jund		Gm52995	Khsrp
Kansl1		Gm53014	Klk1b14-ps
Kcmf1		Gm53042	Klk5
Kdm2a		Gm5363	Knstrn
Kdm5a		Gm572	Krt26
Kdm5c		Gm5767	Lct
Kdm6b		Gm5798	Lep
Kif5b		Gm6268	Lipf
Klf13		Gm6313	Lpar2
Klf7		Gm6578	Lpcat1
Kmt2e		Gm6650	Lrrc10b
Kpna1		Gm6853	Lrriq3
Kpna3		Gm7240	Ly6g2
Kpna4		Gm7357	Ly6g6f
Lamp1		Gm7441	Lypd10
Lamtor1		Gm7651	Mal
Laptm5		Gm7745	Maml1
Larp1		Gm7889	Mamld1
Lars2		Gm7951	Map3k9
Lat		Gm8013	Mast2
Lcn2		Gm8139	Mblac2
Lcp1		Gm8165	Mdfi
Ldha		Gm8674	Mettl25
Lgals9		Gm8835	Mir17hg
Limd2		Gm8895	Mlana
Litaf		Gm8942	Mlf1
Lman2		Gm8955	Mlst8
Lmbr1l		Gm9017	Mmp1b
Lmbrd1		Gm9077	Mnd1
Lmnb1		Gm9108	Mroh2b
Lncpint		Gm9109	Msantd1
Lpcat2		Gm9748	Msantd5
Lpxn		Gm9922	Msh4
Lrg1		Gna14	Mtfp1
Lrrc8d		Gnat1	Mutyh
Lsm12		Gpr33	Naip5
Lsm14a		Gpr85	Nat1
Lsm4		Grhl1	Ndrg4
Lsp1		Gspt2	Ndufaf5
Lst1		H2-M10.5	Ngfr
Lta4h		Hcrtr1	Nhsl1
Ltb		Heatr1	Nlrp2
Ltb4r1		Hey2	Npcd
Ltf		Heyl	Npl
Ly6a2		Ighv1-67	Npm2
Ly6c2		Ighv5-4	Nr2e3
Ly6e		Ighv8-5	Nrn1
Ly6g		Igsf10	Nrp2
Lyn		Il20	Nuak1
Lyz2		Inhbb	Nubpl
Mafg		Irf6	Nudt5
Malat1		Itih3	Nwd1
Man1a		Itpka	Nwd2
Map1lc3a		Jakmip3	Oit3
Map3k2		Kcna4	Olfr13
Map4k4		Kcna7	Olfr1309
Mapk6		Kcng1	Olfr1338
Mapkapk2		Kcnh5	Olfr1341
Mapkapk3		Kcnj11	Olfr1346
Marchf2		Kcnj3	Olfr1443
Marchf7		Kif12	Olfr1454
Marcksl1		Kif3c	Olfr171
Mark3		Krt20	Olfr218
Mbip		Krt81	Olfr27
Mbnl2		Lce1c	Olfr30
Mbtd1		Lce1h	Olfr315
Mcm3		Ldhc	Olfr339
Mcpt8		Lgi3	Olfr532
Mdfic		Lgr4	Olfr592
Mdm2		Lrrc24	Olfr655
Me2		Lrrc4b	Olfr659
Mef2d		Lrrn4cl	Olfr728
Memo1		Magi1	Olfr746
Mettl6		Map9	Olfr873
Mgp		Mcoln2	Olfr9
Mia2		Meioc	Olfr976
Mier1		Mfsd13a	Olfr980
Mindy3		Mgam2-ps	Ovol1
Mir6236		Mmp10	P2rx6
Mkrn1		Mmp15	Pear1
Mlf2		Mpp4	Pecr
Mllt10		Mrgprg	Per2
Mmp12		Mup-ps10	Pfas
Mmp8		Mup-ps4	Pgbd1
Mmp9		Mup4	Pgm5
Mob2		Myadml2os	Phactr3
Mpnd		Mybpc2	Phactr4
Msl2		Myocos	Pigg
Msn		Myod1	Pigh
Mxd4		N4bp3	Pih1d2
Mxi1		Nat3	Piwil4
Mycbp2		Ndst4	Pkd2l2
Myh9		Neu3	Pkib
Myl9		Nkx2-2	Pla2g2f
Myo1f		Nlrp6	Pla2g4c
Myo9b		Nol3	Pla2g4f
N4bp1		Npy1r	Platr7
Naa15		Npy6r	Plekhg2
Napa		Nr5a1	Pnpla1os
Naxe		Nrep	Pnpla3
Ncf2		Nrg3	Pomgnt2
Ncl		Ntn3	Pou3f2
Ncoa3		Nudt10	Ppara
Ncor1		Nudt22	Ppip5k1
Ncstn		Nxph3	Ppp2r3a
Ndel1		Odad1	Pramel20
Ndfip1		Odf2l	Pramel27
Ndfip2		Olfr1013	Prdm13
Ndufs7		Olfr1019	Prkab2
Necap2		Olfr1035-ps1	Prl2c1
Nfat5		Olfr1043	Prl3d2
Nfe2l1		Olfr1045	Proca1
Nfe2l2		Olfr1087	Prr27
Nfkb1		Olfr11	Prss2
Nfkbia		Olfr1180	Prss21
Nfkbie		Olfr1192-ps1	Prss52
Ngp		Olfr1215	Prtg
Ninj1		Olfr122	Psg18
Nipbl		Olfr123	Psg28
Nktr		Olfr1232	Ptk7
Nmt1		Olfr1239	Pvalb
Nmt2		Olfr1243	Rapsn
Noct		Olfr1255	Rasl10b
Nop14		Olfr1276	Rassf10
Nop53		Olfr1277	Rex2
Notch2		Olfr1284	Rfx6
Npc2		Olfr1290	Rgl3
Nr3c1		Olfr1306	Rgn
Nras		Olfr1312	Rims1
Nrgn		Olfr1314	Ring1
Nsd1		Olfr1353	Rit2
Nsd3		Olfr1357	Rpe65
Nsmce1		Olfr1359	Rpia
Nt5c3		Olfr1370	Rps6ka6
Nub1		Olfr1438-ps1	Rpusd1
Numb		Olfr190	Rtbdn
Nup98		Olfr203	Rusf1
Oas3		Olfr225	Ryr3
Oasl1		Olfr237	Samd11
Odc1		Olfr270	Samd12
Oga		Olfr299	Samt3
Orai1		Olfr307	Satb2
Orc3		Olfr308	Sbk3
Osbpl8		Olfr316	Scart2
Oser1		Olfr329	Sclt1
Ostf1		Olfr342	Scoc
Otulin		Olfr357	Sdr16c5
P2rx4		Olfr364-ps1	Serpina16
Pacsin2		Olfr396-ps1	Serpinb6d
Pag1		Olfr412	Serpinb9h
Pak2		Olfr480	Serpine3
Pan3		Olfr485	Sfmbt1
Park7		Olfr50	Sfrp1
Paxbp1		Olfr51	Sfta3-ps
Pdap1		Olfr557	Sgcd
Pdcd4		Olfr57	Shcbp1l
Pde4b		Olfr617	She
Pdia3		Olfr693	Siglecg
Peak1		Olfr707	Skint8
Pecam1		Olfr738	Slc10a4
Peli1		Olfr750	Slc10a7
Per1		Olfr764-ps1	Slc14a2
Pfdn6		Olfr770	Slc22a21
Pfn1		Olfr809	Slc24a4
Pgd		Olfr814	Slc25a21
Pgls		Olfr829	Slc25a23
Pglyrp1		Olfr862	Slc27a5
Phax		Olfr872	Slc2a12
Phf20l1		Olfr901	Slc44a5
Picalm		Olfr981	Slc47a2
Pik3r1		Olfr987	Smim19
Pim1		Pah	Smim31
Pirb		Paqr6	Smr2l
Pitpnc1		Pclo	Sox11
Pkm		Pde1c	Sox21
Pkn2		Pdzrn4	Spag4
Plaat3		Pgap4	Spdye4a
Plaur		Pla2g4c-ps	Spef1
Plbd1		Pla2g5	Sphkap
Plcl2		Platr4	Spp2
Plec		Plk5	St6gal2
Plekhm2		Pom121l2	St8sia5
Plekho2		Pon1	Stk36
Pnisr		Ppp1r42	Sult1b1
Pnpla2		Pramel21	Sycp2l
Polr2d		Prl2c3	Tacr3
Pou2f1		Prl3a1	Tafa3
Ppbp		Prl3c1	Tamalin
Ppib		Prl8a1	Tanc2
Ppig		Prokr1	Taz
Ppil1		Prop1	Tc2n
Ppp1ca		Prr23a1	Tcea2
Ppp1cb		Prss1	Tctn1
Ppp1r12a		Prss27	Tekt5
Ppp1r15a		Prss29	Tenm3
Ppp1r16b		Prss47	Tex2
Ppp2ca		Prss58	Tex24
Ppp2r2a		Psca	Tex35
Ppp3ca		Pth2r	Thop1
Ppp4r3b		Ptprq	Thrb
Prdx6		Rab36	Timmdc1
Prelid1		Rdh16f2	Tlx1os
Prex1		Reep1	Tmc3
Prkag1		Rergl	Tmed6
Prkar1a		Rhag	Tmeff2
Prkcd		Rhox3c	Tmem116
Prpf38b		Rhox3d-ps	Tmem121
Prpf40a		Rhox7-ps1	Tmem145
Prpf8		Rims4	Tmem235
Prr13		Rnf222	Tmem92
Prrc2c		Rps18-ps4	Tnfrsf23
Prxl2a		Rpsa-ps9	Tnk1
Psip1		Scg2	Traf5
Psmb9		Scgb2b21	Trim52
Psmc1		Scgb2b23-ps	Trim72
Psmc2		Scly	Trim75
Psmc3		Sctr	Trpv1
Psmc5		Sec16b	Tsks
Psmd13		Serpina3j	Tti2
Psmd14		Serpinb3a	Ttll4
Psmd3		Sertm1	Ttpa
Psme3		Sgsm1	Tuba8
Psme4		Siglec15	Tubg2
Ptafr		Siglech	Tvp23b
Ptpn1		Slc25a54	Txlnb
Ptpn22		Slc5a5	Txnl4b
Ptpre		Slc6a13	U4
Pts		Slc6a19	Ube2ql1
R3hdm1		Smc2os	Uchl1os
R3hdm4		Smim23	Ugt2a3
Rab14		Snorc	Ugt2b34
Rab28		Snph	Ugt2b36
Rab6a		Snx33	Usp11
Rab7		Soga3	Usp21
Rab8a		Sohlh2	Vmn1r217
Rab8b		Spidr	Vmn1r229
Rabac1		Spint3	Vmn1r59
Rabgap1l		Spint4	Vmn1r73
Rac2		Sspo	Vmn1r87
Rad23a		Sst	Vmn2r-ps99
Rae1		Ssxb5	Vmn2r55
Ralbp1		Stmn3	Vmn2r62
Rapgef6		Tbc1d21	Vmn2r78
Rassf3		Tbc1d31	Vsig10l
Rb1cc1		Tbr1	Vstm2a
Rbbp6		Tbx1	Vwde
Rbm39		Teddm2	Wfikkn2
Rbm47		Tex19.2	Wincr1
Rbm6		Tex33	Ypel4
Rbms1		Tff3	Zcchc3
Rc3h1		Thsd7b	Zdhhc9
Rel		Timm8a2	Zfp229
Resf1		Tmco2	Zfp383
Rest		Tmem182	Zfp397
Rfx7		Tmem198b	Zfp407
Rhoa		Tmem211	Zfp551
Rhog		Tmem72	Zfp600
Rhoh		Tmprss5	Zfp64
Rinl		Tprg	Zfp74
Riok1		Trav6-3	Zfp773
Ripk1		Trim31	Zfp780b
Ripor2		Tro	Zfp85os
Rlf		Try4	Zfp980
Rn18s		Tspan6	Zpbp
Rnf10		Ttc34
Rnf11		Ttc9b
Rnf125		Ttf2
Rnf149		Tunar
Rnf187		Uchl1
Rnf19b		Ugt2a1
Rnf20		Vax2
Rngtt		Vgll2
Rock1		Vmn1r19
Rpl3		Vmn2r-ps82
Rpn2		Vmn2r-ps89
Rragc		Vmn2r-ps95
Rrp1		Vmn2r101
Rsad2		Vmn2r11
Rtf1		Vmn2r120
Rtp4		Vmn2r22
Runx1		Vmn2r65
Saa3		Vmn2r71
Samhd1		Vrtn
Samsn1		Vtcn1
Sars		Wnt8b
Sbno2		Xrcc3
Scaf8		Zc2hc1b
Sdc4		Zfp420
Sde2		Zfp811
Sdf4		Zfp935
Selenof		Zfp982
Selenom		Zkscan16
Selenop		Zscan10
Selenos
Sema4d
Senp2
Senp6
Septin6
Septin7
Serpina3g
Setd2
Sf1
Sf3b1
Sf3b2
Sgms2
Sgpl1
Sh2d2a
Shisa5
Sidt2
Sik1
Sin3b
Sipa1
Sirt7
Ski
Slc25a11
Slc25a37
Slc25a39
Slc25a51
Slc38a1
Slc39a1
Slc3a2
Slc48a1
Slfn1
Slfn2
Slfn4
Slfn5
Slk
Slpi
Smap1
Smc4
Smox
Smu1
Smurf2
Snca
Snrnp70
Snrpb
Snx5
Son
Sorl1
Spata6
Spi1
Sptan1
Sptbn1
Sptlc2
Sqstm1
Srpr
Srrm1
Srrm2
Ssbp4
Sspn
St3gal1
Stag1
Stam2
Stat3
Stim2
Stk17b
Stk38
Strn3
Stx5a
Susd6
Swi5
Syf2
Syk
Tab2
Taf1d
Tapbp
Tax1bp1
Tbk1
Tcea1-ps1
Tcerg1
Tcn2
Tecpr1
Tent5c
Tex261
Tgfb1
Tgfbi
Thrap3
Tigit
Tkt
Tle3
Tln1
Tmbim6
Tmcc2
Tmem164
Tmem176a
Tmem176b
Tmem184c
Tmem254a
Tnfrsf1b
Tnfrsf4
Tnip1
Tnrc6b
Tob2
Tpd52
Tpm3
Tpm3-rs7
Tpm4
Tpp2
Tpr
Trac
Traf1
Trafd1
Trappc4
Triap1
Trim12a
Trim12c
Trim26
Trpm7
Trps1
Tsc22d2
Tsc22d4
Tspan14
Tspan7
Tspo
Tuba1b
Tuba4a
Tubb5
Tug1
Tut4
Tut7
Tyrobp
U2surp
Uap1
Ubap2l
Ubb
Ubb-ps
Ube2c
Ube2j1
Ube2l6
Ube2m
Ube2o
Ube2r2
Ubl3
Ubxn2a
Uck2
Ucp2
Ugcg
Usp15
Usp3
Usp34
Usp38
Usp47
Uty
Vdac1
Vdac3-ps1
Vps37b
Vps54
Vti1b
Wasf2
Washc4
Wbp4
Wdr33
Wipi2
Wnk1
Wwp2
Xbp1
Xrn2
Ybx1-ps2
Ybx3
Yipf5
Ykt6
Ypel5
Yrdc
Ythdf3
Ywhae
Ywhaz
Zbp1
Zbtb1
Zc3h13
Zc3h7a
Zc3hav1
Zdhhc4
Zeb1
Zeb2
Zfand2a
Zfc3h1
Zfp106
Zfp212
Zswim6
Zup1
Zyx
