# Supplementary material for: Multiomics profiles of genome-wide alterations in H3K27ac in different lung lobes after acute graft-versus-host disease with MSCs treatment
Source: Front Immunol. 2025 May 15;16:1570916. doi: 10.3389/fimmu.2025.1570916 (PMC12119469; doi:10.3389/fimmu.2025.1570916)
Supplement: Supplementary file 7 [file Table3.xlsx]

## Sheet: MappedTab
Genes	Comparison	Types	Lobes
0610025J13Rik	GvC	Set1	H
0610040J01Rik	GvC	Set1	H
0610043K17Rik	GvC	Set1	H
1110019D14Rik	GvC	Set1	H
1110059G10Rik	GvC	Set1	H
1110065P20Rik	GvC	Set1	H
1500004A13Rik	GvC	Set1	H
1500015A07Rik	GvC	Set1	H
1700010B08Rik	GvC	Set1	H
1700017B05Rik	GvC	Set1	H
1700017G19Rik	GvC	Set1	H
1700020G17Rik	GvC	Set1	H
1700065J11Rik	GvC	Set1	H
1700100I10Rik	GvC	Set1	H
1700113H08Rik	GvC	Set1	H
2610307P16Rik	GvC	Set1	H
4921524J17Rik	GvC	Set1	H
4930425O10Rik	GvC	Set1	H
4930449I24Rik	GvC	Set1	H
4930539M17Rik	GvC	Set1	H
4930578N18Rik	GvC	Set1	H
4930598F16Rik	GvC	Set1	H
4933407K13Rik	GvC	Set1	H
4933426B08Rik	GvC	Set1	H
7530428D23Rik	GvC	Set1	H
A830082N09Rik	GvC	Set1	H
Aanat	GvC	Set1	H
Abcc5	GvC	Set1	H
Abr	GvC	Set1	H
Acat1	GvC	Set1	H
Acer3	GvC	Set1	H
Acsbg1	GvC	Set1	H
Actb	GvC	Set1	H
Adora2b	GvC	Set1	H
Ahsa1	GvC	Set1	H
AI506816	GvC	Set1	H
Aida	GvC	Set1	H
Amd-ps3	GvC	Set1	H
Anapc13	GvC	Set1	H
Anxa2	GvC	Set1	H
Aph1c	GvC	Set1	H
Apobec3	GvC	Set1	H
Apol7c	GvC	Set1	H
Arl4d	GvC	Set1	H
Aste1	GvC	Set1	H
Atp5o	GvC	Set1	H
Atxn1	GvC	Set1	H
Bccip	GvC	Set1	H
Bcl11b	GvC	Set1	H
Blcap	GvC	Set1	H
Blmh	GvC	Set1	H
Blnk	GvC	Set1	H
Blzf1	GvC	Set1	H
Bod1	GvC	Set1	H
Btaf1	GvC	Set1	H
C1qa	GvC	Set1	H
Cand1	GvC	Set1	H
Capn13	GvC	Set1	H
Cbx1	GvC	Set1	H
Cbx5	GvC	Set1	H
Ccr8	GvC	Set1	H
Ccrl2	GvC	Set1	H
Cdk12	GvC	Set1	H
Cep350	GvC	Set1	H
Cga	GvC	Set1	H
Chic1	GvC	Set1	H
Chil1	GvC	Set1	H
Chil3	GvC	Set1	H
Chst7	GvC	Set1	H
Clasp2	GvC	Set1	H
Clip1	GvC	Set1	H
Cmpk1	GvC	Set1	H
Cnr1	GvC	Set1	H
Cops8	GvC	Set1	H
Cox11	GvC	Set1	H
Csrp1	GvC	Set1	H
Csta2	GvC	Set1	H
Ctsb	GvC	Set1	H
Cxcl1	GvC	Set1	H
Cyb5r4	GvC	Set1	H
Cysltr2	GvC	Set1	H
Dars	GvC	Set1	H
Dcaf1	GvC	Set1	H
Depdc5	GvC	Set1	H
Dhrs7b	GvC	Set1	H
Dnajc5b	GvC	Set1	H
Dpysl2	GvC	Set1	H
Dync1i2	GvC	Set1	H
Dynlrb1	GvC	Set1	H
Ecrg4	GvC	Set1	H
Eif1	GvC	Set1	H
Eif3f	GvC	Set1	H
Elp3	GvC	Set1	H
Ephb6	GvC	Set1	H
Erh	GvC	Set1	H
Fam110b	GvC	Set1	H
Fam177a	GvC	Set1	H
Fbxl4	GvC	Set1	H
Fhit	GvC	Set1	H
Fxn	GvC	Set1	H
Galp	GvC	Set1	H
Glt1d1	GvC	Set1	H
Glul	GvC	Set1	H
Gm10354	GvC	Set1	H
Gm15908	GvC	Set1	H
Gm16418	GvC	Set1	H
Gm1720	GvC	Set1	H
Gm18891	GvC	Set1	H
Gm19391	GvC	Set1	H
Gm39383	GvC	Set1	H
Gm5660	GvC	Set1	H
Gm6314	GvC	Set1	H
Gm6787	GvC	Set1	H
Ifi204	GvC	Set1	H
Ipcef1	GvC	Set1	H
Kcnd1	GvC	Set1	H
Klhl14	GvC	Set1	H
Lpl	GvC	Set1	H
Mt3	GvC	Set1	H
Neurod4	GvC	Set1	H
Nhsl2	GvC	Set1	H
Nox1	GvC	Set1	H
Oxr1	GvC	Set1	H
Prss16	GvC	Set1	H
Rslcan18	GvC	Set1	H
Serpinb11	GvC	Set1	H
Sirpb1b	GvC	Set1	H
Sirpb1c	GvC	Set1	H
Slc16a7	GvC	Set1	H
Slc25a43	GvC	Set1	H
Smyd3	GvC	Set1	H
St8sia6	GvC	Set1	H
Tox2	GvC	Set1	H
Trmt2b	GvC	Set1	H
Usp1	GvC	Set1	H
Zfp418	GvC	Set1	H
Zfp445	GvC	Set1	H
Zswim2	GvC	Set1	H
Blzf1	MvG	Set1	H
Crlf2	MvG	Set1	H
Gm21188	MvG	Set1	H
Prss16	MvG	Set1	H
Sirpb1c	MvG	Set1	H
0610043K17Rik	GvC	Set1	L
1110059G10Rik	GvC	Set1	L
1700019D03Rik	GvC	Set1	L
1700065J11Rik	GvC	Set1	L
2010308F09Rik	GvC	Set1	L
4930447M23Rik	GvC	Set1	L
4930467E23Rik	GvC	Set1	L
4930539M17Rik	GvC	Set1	L
A230108P19Rik	GvC	Set1	L
A830082N09Rik	GvC	Set1	L
Acer3	GvC	Set1	L
Acsl5	GvC	Set1	L
Actn2	GvC	Set1	L
Ahctf1	GvC	Set1	L
Als2cl	GvC	Set1	L
Anapc13	GvC	Set1	L
Arf2	GvC	Set1	L
Arfgap1	GvC	Set1	L
Atxn1	GvC	Set1	L
AY702103	GvC	Set1	L
BC065397	GvC	Set1	L
Blmh	GvC	Set1	L
Btaf1	GvC	Set1	L
C1qa	GvC	Set1	L
Camk2n1	GvC	Set1	L
Capn13	GvC	Set1	L
Cga	GvC	Set1	L
Chil3	GvC	Set1	L
Colca2	GvC	Set1	L
Cops8	GvC	Set1	L
Csrp1	GvC	Set1	L
Csta2	GvC	Set1	L
Ctdspl2	GvC	Set1	L
Cyb5r4	GvC	Set1	L
Dmap1	GvC	Set1	L
Dnajc25	GvC	Set1	L
Dydc1	GvC	Set1	L
Edn1	GvC	Set1	L
Efcab9	GvC	Set1	L
Elac2	GvC	Set1	L
Epb41l4aos	GvC	Set1	L
Erh	GvC	Set1	L
Fhit	GvC	Set1	L
Flt1	GvC	Set1	L
Galp	GvC	Set1	L
Gjb1	GvC	Set1	L
Gm15199	GvC	Set1	L
Gm15908	GvC	Set1	L
Gm16793	GvC	Set1	L
Gm16998	GvC	Set1	L
Ifi204	GvC	Set1	L
Ndufs4	GvC	Set1	L
Nox1	GvC	Set1	L
Rslcan18	GvC	Set1	L
Sfxn1	GvC	Set1	L
Sirpb1b	GvC	Set1	L
Sirpb1c	GvC	Set1	L
1700011L22Rik	MvG	Set1	L
1700025M24Rik	MvG	Set1	L
1700041G16Rik	MvG	Set1	L
1700066J03Rik	MvG	Set1	L
1700082M22Rik	MvG	Set1	L
2310002D06Rik	MvG	Set1	L
2610528J11Rik	MvG	Set1	L
4921531C22Rik	MvG	Set1	L
4930505N22Rik	MvG	Set1	L
4930527F14Rik	MvG	Set1	L
4933430I17Rik	MvG	Set1	L
9330102E08Rik	MvG	Set1	L
A130077B15Rik	MvG	Set1	L
A230108P19Rik	MvG	Set1	L
A530088E08Rik	MvG	Set1	L
A830052D11Rik	MvG	Set1	L
Aanat	MvG	Set1	L
Abcc12	MvG	Set1	L
Abhd12b	MvG	Set1	L
Acbd7	MvG	Set1	L
Agbl2	MvG	Set1	L
Agxt	MvG	Set1	L
AI182371	MvG	Set1	L
Aida	MvG	Set1	L
Alcam	MvG	Set1	L
Ank1	MvG	Set1	L
Ano9	MvG	Set1	L
Ap5b1	MvG	Set1	L
Aqp8	MvG	Set1	L
Arl1	MvG	Set1	L
Art3	MvG	Set1	L
Asb16	MvG	Set1	L
AU019990	MvG	Set1	L
Avpr1b	MvG	Set1	L
AY702103	MvG	Set1	L
B230303A05Rik	MvG	Set1	L
BC024978	MvG	Set1	L
Bdp1	MvG	Set1	L
Bex6	MvG	Set1	L
Blnk	MvG	Set1	L
Bod1l	MvG	Set1	L
C1qa	MvG	Set1	L
Capza2	MvG	Set1	L
Ccdc33	MvG	Set1	L
Ccdc59	MvG	Set1	L
Cd177	MvG	Set1	L
Cep170	MvG	Set1	L
Cfap58	MvG	Set1	L
Chil3	MvG	Set1	L
Chmp2b	MvG	Set1	L
Chn1	MvG	Set1	L
Cilp	MvG	Set1	L
Cited2	MvG	Set1	L
Clec4a2	MvG	Set1	L
Clec5a	MvG	Set1	L
Cops8	MvG	Set1	L
Crybg1	MvG	Set1	L
Cxcl1	MvG	Set1	L
Cyb5r4	MvG	Set1	L
Cysltr2	MvG	Set1	L
Ddr1	MvG	Set1	L
Dhfr	MvG	Set1	L
Dipk2a	MvG	Set1	L
Dmac1	MvG	Set1	L
Dnajc10	MvG	Set1	L
Dusp26	MvG	Set1	L
Dydc1	MvG	Set1	L
Efcab9	MvG	Set1	L
Eif3f	MvG	Set1	L
Emb	MvG	Set1	L
F630028O10Rik	MvG	Set1	L
Fam174a	MvG	Set1	L
Fbxw10	MvG	Set1	L
Galp	MvG	Set1	L
Gapt	MvG	Set1	L
Gjb1	MvG	Set1	L
Gm1043	MvG	Set1	L
Gm10549	MvG	Set1	L
Gm10610	MvG	Set1	L
Gm11494	MvG	Set1	L
Gm16418	MvG	Set1	L
Gm26682	MvG	Set1	L
Gm27166	MvG	Set1	L
Gm35065	MvG	Set1	L
Gvin3	MvG	Set1	L
Ifi204	MvG	Set1	L
Iglc2	MvG	Set1	L
Me3	MvG	Set1	L
Metap2	MvG	Set1	L
Mrps30	MvG	Set1	L
Mycbp2	MvG	Set1	L
Ndufs4	MvG	Set1	L
Psmf1	MvG	Set1	L
Retnlg	MvG	Set1	L
Sfxn1	MvG	Set1	L
Sirpb1b	MvG	Set1	L
Sirpb1c	MvG	Set1	L
Slc7a11	MvG	Set1	L
Smim13	MvG	Set1	L
Tmed3	MvG	Set1	L
Tmx1	MvG	Set1	L
Tnfrsf11b	MvG	Set1	L
0610040F04Rik	MvP	Set1	L
1700008J07Rik	MvP	Set1	L
1700011L22Rik	MvP	Set1	L
1700012I11Rik	MvP	Set1	L
1700031A10Rik	MvP	Set1	L
1810062G17Rik	MvP	Set1	L
4732471J01Rik	MvP	Set1	L
4933426B08Rik	MvP	Set1	L
4933430I17Rik	MvP	Set1	L
9330102E08Rik	MvP	Set1	L
9330175M20Rik	MvP	Set1	L
Abca14	MvP	Set1	L
Abhd13	MvP	Set1	L
Adpgk	MvP	Set1	L
Aida	MvP	Set1	L
Alcam	MvP	Set1	L
Ank1	MvP	Set1	L
Ankdd1a	MvP	Set1	L
Arhgap15	MvP	Set1	L
Arl1	MvP	Set1	L
AY702103	MvP	Set1	L
B230303A05Rik	MvP	Set1	L
Bcl6	MvP	Set1	L
Caap1	MvP	Set1	L
Capza2	MvP	Set1	L
Ccdc174	MvP	Set1	L
Ccdc177	MvP	Set1	L
Cd177	MvP	Set1	L
Cd86	MvP	Set1	L
Cers6	MvP	Set1	L
Chil3	MvP	Set1	L
Cited2	MvP	Set1	L
Clec4a2	MvP	Set1	L
Clec5a	MvP	Set1	L
Csf2ra	MvP	Set1	L
Cxcl1	MvP	Set1	L
Cysltr2	MvP	Set1	L
Dhrs7	MvP	Set1	L
Dnajc10	MvP	Set1	L
Echdc2	MvP	Set1	L
Edil3	MvP	Set1	L
Eif3f	MvP	Set1	L
Emb	MvP	Set1	L
Endou	MvP	Set1	L
Eri1	MvP	Set1	L
Etl4	MvP	Set1	L
F13a1	MvP	Set1	L
F630028O10Rik	MvP	Set1	L
Fabp5	MvP	Set1	L
Fam120b	MvP	Set1	L
Fam174a	MvP	Set1	L
Fancb	MvP	Set1	L
Fgfr2	MvP	Set1	L
Fndc3a	MvP	Set1	L
Gapt	MvP	Set1	L
Gas2l3	MvP	Set1	L
Glipr1	MvP	Set1	L
Gm10371	MvP	Set1	L
Gm14548	MvP	Set1	L
Gm21188	MvP	Set1	L
Gm26682	MvP	Set1	L
Gm34804	MvP	Set1	L
Gvin3	MvP	Set1	L
Hacd4	MvP	Set1	L
Ifi204	MvP	Set1	L
Lyz1	MvP	Set1	L
Me3	MvP	Set1	L
Metap2	MvP	Set1	L
Mettl24	MvP	Set1	L
Mtpn	MvP	Set1	L
Nbeal1	MvP	Set1	L
Ndufs4	MvP	Set1	L
Olfr455	MvP	Set1	L
Pde8b	MvP	Set1	L
Psmd14	MvP	Set1	L
Retnlg	MvP	Set1	L
Rif1	MvP	Set1	L
Rnf130	MvP	Set1	L
Sfxn1	MvP	Set1	L
Sirpb1b	MvP	Set1	L
Sirpb1c	MvP	Set1	L
Slc7a11	MvP	Set1	L
Srpk2	MvP	Set1	L
Tmx1	MvP	Set1	L
Tmx4	MvP	Set1	L
Tnfrsf11b	MvP	Set1	L
0610009L18Rik	GvC	Set1	R1
0610012G03Rik	GvC	Set1	R1
1110059G10Rik	GvC	Set1	R1
1110065P20Rik	GvC	Set1	R1
1700017B05Rik	GvC	Set1	R1
1700017N19Rik	GvC	Set1	R1
1700020G17Rik	GvC	Set1	R1
1700022N22Rik	GvC	Set1	R1
1700041M19Rik	GvC	Set1	R1
1700052H01Rik	GvC	Set1	R1
1700066B19Rik	GvC	Set1	R1
1700102P08Rik	GvC	Set1	R1
1700110C19Rik	GvC	Set1	R1
1700113H08Rik	GvC	Set1	R1
1700123M08Rik	GvC	Set1	R1
1700123O20Rik	GvC	Set1	R1
2010308F09Rik	GvC	Set1	R1
2310015D24Rik	GvC	Set1	R1
2310039L15Rik	GvC	Set1	R1
2610300M13Rik	GvC	Set1	R1
2610507B11Rik	GvC	Set1	R1
4921504E06Rik	GvC	Set1	R1
4930425O10Rik	GvC	Set1	R1
4930467E23Rik	GvC	Set1	R1
4930539M17Rik	GvC	Set1	R1
4930598F16Rik	GvC	Set1	R1
4933426B08Rik	GvC	Set1	R1
4933430I17Rik	GvC	Set1	R1
5430401H09Rik	GvC	Set1	R1
9430065F17Rik	GvC	Set1	R1
9530020I12Rik	GvC	Set1	R1
9830132P13Rik	GvC	Set1	R1
A830052D11Rik	GvC	Set1	R1
Aaas	GvC	Set1	R1
Aatf	GvC	Set1	R1
Abca4	GvC	Set1	R1
Abr	GvC	Set1	R1
Aco2	GvC	Set1	R1
Adcy9	GvC	Set1	R1
Adgra3	GvC	Set1	R1
Adgrv1	GvC	Set1	R1
Adipor1	GvC	Set1	R1
Adrb1	GvC	Set1	R1
Agr2	GvC	Set1	R1
Ahctf1	GvC	Set1	R1
AI506816	GvC	Set1	R1
Aida	GvC	Set1	R1
Alox5	GvC	Set1	R1
Ambra1	GvC	Set1	R1
Amd-ps3	GvC	Set1	R1
Anapc1	GvC	Set1	R1
Anapc13	GvC	Set1	R1
Ankrd6	GvC	Set1	R1
Ankub1	GvC	Set1	R1
Aoah	GvC	Set1	R1
Aox2	GvC	Set1	R1
Aph1c	GvC	Set1	R1
Apobec3	GvC	Set1	R1
Apoo-ps	GvC	Set1	R1
Appbp2	GvC	Set1	R1
Arcn1	GvC	Set1	R1
Arfgap1	GvC	Set1	R1
Arih1	GvC	Set1	R1
Arl4d	GvC	Set1	R1
Arsi	GvC	Set1	R1
Asb8	GvC	Set1	R1
Ass1	GvC	Set1	R1
Atf4	GvC	Set1	R1
Atox1	GvC	Set1	R1
Atp5g1	GvC	Set1	R1
Atp5o	GvC	Set1	R1
Atp6v1c2	GvC	Set1	R1
Atxn1	GvC	Set1	R1
Atxn10	GvC	Set1	R1
AV064505	GvC	Set1	R1
AY702103	GvC	Set1	R1
Banf2	GvC	Set1	R1
Bank1	GvC	Set1	R1
Bcl11b	GvC	Set1	R1
Bcl2a1a	GvC	Set1	R1
Bdp1	GvC	Set1	R1
Blcap	GvC	Set1	R1
Btaf1	GvC	Set1	R1
Btf3l4	GvC	Set1	R1
C1qa	GvC	Set1	R1
Camk2b	GvC	Set1	R1
Cand1	GvC	Set1	R1
Capn13	GvC	Set1	R1
Card6	GvC	Set1	R1
Cbx1	GvC	Set1	R1
Ccl24	GvC	Set1	R1
Ccr8	GvC	Set1	R1
Ccrl2	GvC	Set1	R1
Cep350	GvC	Set1	R1
Chil1	GvC	Set1	R1
Chil3	GvC	Set1	R1
Chp1	GvC	Set1	R1
Clasp2	GvC	Set1	R1
Clec4a2	GvC	Set1	R1
Clec5a	GvC	Set1	R1
Clip1	GvC	Set1	R1
Clrn2	GvC	Set1	R1
Cltc	GvC	Set1	R1
Clu	GvC	Set1	R1
Cnep1r1	GvC	Set1	R1
Cnot10	GvC	Set1	R1
Cnpy1	GvC	Set1	R1
Cops8	GvC	Set1	R1
Csrp1	GvC	Set1	R1
Csta2	GvC	Set1	R1
Ctsb	GvC	Set1	R1
Cxcl1	GvC	Set1	R1
Cyp4a12a	GvC	Set1	R1
Cyth3	GvC	Set1	R1
D630039A03Rik	GvC	Set1	R1
Dars	GvC	Set1	R1
Dcbld1	GvC	Set1	R1
Dennd4a	GvC	Set1	R1
Dhrs7b	GvC	Set1	R1
Dhx8	GvC	Set1	R1
Dmap1	GvC	Set1	R1
Dmxl2	GvC	Set1	R1
Dnajb6	GvC	Set1	R1
Dnajc25	GvC	Set1	R1
Dpp8	GvC	Set1	R1
Dtx2	GvC	Set1	R1
Dut	GvC	Set1	R1
Dynlrb1	GvC	Set1	R1
Edn1	GvC	Set1	R1
Efcab8	GvC	Set1	R1
Efcab9	GvC	Set1	R1
Efhb	GvC	Set1	R1
Eif1	GvC	Set1	R1
Eif5b	GvC	Set1	R1
Ephb6	GvC	Set1	R1
Erh	GvC	Set1	R1
Etfa	GvC	Set1	R1
F13a1	GvC	Set1	R1
Fam114a2	GvC	Set1	R1
Fam13b	GvC	Set1	R1
Fam177a	GvC	Set1	R1
Fam8a1	GvC	Set1	R1
Fhl4	GvC	Set1	R1
Fktn	GvC	Set1	R1
Flt1	GvC	Set1	R1
Fndc3a	GvC	Set1	R1
Focad	GvC	Set1	R1
Fxn	GvC	Set1	R1
Gab2	GvC	Set1	R1
Galp	GvC	Set1	R1
Gm11837	GvC	Set1	R1
Gm13232	GvC	Set1	R1
Gm13410	GvC	Set1	R1
Gm14634	GvC	Set1	R1
Gm15908	GvC	Set1	R1
Gm16418	GvC	Set1	R1
Gm16793	GvC	Set1	R1
Gm1720	GvC	Set1	R1
Gm21188	GvC	Set1	R1
Gm31107	GvC	Set1	R1
Gm31693	GvC	Set1	R1
Gm39185	GvC	Set1	R1
Gm40614	GvC	Set1	R1
Gm4804	GvC	Set1	R1
Gm5801	GvC	Set1	R1
Gm6314	GvC	Set1	R1
Gm7598	GvC	Set1	R1
Gm9894	GvC	Set1	R1
Gosr1	GvC	Set1	R1
Greb1	GvC	Set1	R1
Ifi204	GvC	Set1	R1
Jmjd6	GvC	Set1	R1
Kansl1	GvC	Set1	R1
Klhl14	GvC	Set1	R1
Knstrn	GvC	Set1	R1
Lpl	GvC	Set1	R1
Mbd3l1	GvC	Set1	R1
Mt3	GvC	Set1	R1
Mtmr9	GvC	Set1	R1
Neurod4	GvC	Set1	R1
Nox1	GvC	Set1	R1
Nxf7	GvC	Set1	R1
Panx3	GvC	Set1	R1
Phtf1	GvC	Set1	R1
Polr2m	GvC	Set1	R1
Prrg1	GvC	Set1	R1
Rbx1	GvC	Set1	R1
Ribc1	GvC	Set1	R1
Rslcan18	GvC	Set1	R1
Serpinb11	GvC	Set1	R1
Sftpa1	GvC	Set1	R1
Sfxn1	GvC	Set1	R1
Sirpb1b	GvC	Set1	R1
Sirpb1c	GvC	Set1	R1
Slc25a43	GvC	Set1	R1
Smyd3	GvC	Set1	R1
Tfec	GvC	Set1	R1
Tmem87b	GvC	Set1	R1
Trim30d	GvC	Set1	R1
Zswim2	GvC	Set1	R1
2010308F09Rik	MvG	Set1	R1
2700068H02Rik	MvG	Set1	R1
4933426B08Rik	MvG	Set1	R1
Abt1	MvG	Set1	R1
Aoah	MvG	Set1	R1
Arsj	MvG	Set1	R1
AY702103	MvG	Set1	R1
Bdp1	MvG	Set1	R1
Cep170	MvG	Set1	R1
Cep83	MvG	Set1	R1
Clec4a2	MvG	Set1	R1
Clec5a	MvG	Set1	R1
Crlf2	MvG	Set1	R1
Csta2	MvG	Set1	R1
Dhrs7	MvG	Set1	R1
Ecrg4	MvG	Set1	R1
F13a1	MvG	Set1	R1
F630028O10Rik	MvG	Set1	R1
Fpr1	MvG	Set1	R1
Galp	MvG	Set1	R1
Gapt	MvG	Set1	R1
Gm14634	MvG	Set1	R1
Gm1720	MvG	Set1	R1
Gm21188	MvG	Set1	R1
Gm4804	MvG	Set1	R1
Gvin3	MvG	Set1	R1
Hapln3	MvG	Set1	R1
Ifi204	MvG	Set1	R1
Sirpb1b	MvG	Set1	R1
Sirpb1c	MvG	Set1	R1
Slc7a11	MvG	Set1	R1
Zfat	MvG	Set1	R1
4930465M20Rik	MvP	Set1	R1
4933432I03Rik	MvP	Set1	R1
A730081D07Rik	MvP	Set1	R1
Abca13	MvP	Set1	R1
Adipor1	MvP	Set1	R1
Adpgk	MvP	Set1	R1
Alox5	MvP	Set1	R1
Ankrd12	MvP	Set1	R1
Antxr2	MvP	Set1	R1
Aoah	MvP	Set1	R1
Ap1s1	MvP	Set1	R1
Armcx4	MvP	Set1	R1
Aurka	MvP	Set1	R1
Bach1	MvP	Set1	R1
Bcl6	MvP	Set1	R1
Cbll1	MvP	Set1	R1
Ccnl1	MvP	Set1	R1
Ccno	MvP	Set1	R1
Ccrl2	MvP	Set1	R1
Cd302	MvP	Set1	R1
Cd86	MvP	Set1	R1
Cfp	MvP	Set1	R1
Cited2	MvP	Set1	R1
Clec4a2	MvP	Set1	R1
Clec5a	MvP	Set1	R1
Cnot11	MvP	Set1	R1
Crlf2	MvP	Set1	R1
Crppa	MvP	Set1	R1
Csf2ra	MvP	Set1	R1
Csta2	MvP	Set1	R1
Dcaf12	MvP	Set1	R1
Dhrs7	MvP	Set1	R1
Dnajb4	MvP	Set1	R1
Dtx3l	MvP	Set1	R1
Dusp6	MvP	Set1	R1
Eif1a	MvP	Set1	R1
F13a1	MvP	Set1	R1
F630028O10Rik	MvP	Set1	R1
F730035M05Rik	MvP	Set1	R1
Fabp5	MvP	Set1	R1
Fam120b	MvP	Set1	R1
Fgd4	MvP	Set1	R1
Flt1	MvP	Set1	R1
Foxd4	MvP	Set1	R1
Gapt	MvP	Set1	R1
Gch1	MvP	Set1	R1
Gm12694	MvP	Set1	R1
Gm14548	MvP	Set1	R1
Gm21188	MvP	Set1	R1
Gvin3	MvP	Set1	R1
Il3ra	MvP	Set1	R1
Klhl6	MvP	Set1	R1
Lpcat2	MvP	Set1	R1
Mgst1	MvP	Set1	R1
Nox1	MvP	Set1	R1
Polr2m	MvP	Set1	R1
Retnlg	MvP	Set1	R1
Rnf130	MvP	Set1	R1
Sirpb1b	MvP	Set1	R1
Sirpb1c	MvP	Set1	R1
Slc7a11	MvP	Set1	R1
Stab2	MvP	Set1	R1
Tnfrsf11b	MvP	Set1	R1
Trim30d	MvP	Set1	R1
0610043K17Rik	GvC	Set1	R2
1110020A21Rik	GvC	Set1	R2
1700031A10Rik	GvC	Set1	R2
1700052H01Rik	GvC	Set1	R2
1700082M22Rik	GvC	Set1	R2
1700113H08Rik	GvC	Set1	R2
4930467E23Rik	GvC	Set1	R2
4930467K11Rik	GvC	Set1	R2
4933430I17Rik	GvC	Set1	R2
5430401H09Rik	GvC	Set1	R2
A430005L14Rik	GvC	Set1	R2
Aar2	GvC	Set1	R2
Abr	GvC	Set1	R2
Acer3	GvC	Set1	R2
Acsbg1	GvC	Set1	R2
Acsl5	GvC	Set1	R2
Acte1	GvC	Set1	R2
Ahctf1	GvC	Set1	R2
AI506816	GvC	Set1	R2
Aida	GvC	Set1	R2
Aimp2	GvC	Set1	R2
Als2cl	GvC	Set1	R2
Amotl2	GvC	Set1	R2
Anapc13	GvC	Set1	R2
Ankrd6	GvC	Set1	R2
Ap1s1	GvC	Set1	R2
Apobec3	GvC	Set1	R2
Arf2	GvC	Set1	R2
Arfgap1	GvC	Set1	R2
Arhgef12	GvC	Set1	R2
Arl14ep	GvC	Set1	R2
Asb5	GvC	Set1	R2
Ass1	GvC	Set1	R2
Atxn1	GvC	Set1	R2
Atxn10	GvC	Set1	R2
AY702103	GvC	Set1	R2
Bank1	GvC	Set1	R2
Bcl11b	GvC	Set1	R2
Bend3	GvC	Set1	R2
Blcap	GvC	Set1	R2
Blmh	GvC	Set1	R2
Btaf1	GvC	Set1	R2
C1qa	GvC	Set1	R2
Cacna1f	GvC	Set1	R2
Camk2n1	GvC	Set1	R2
Ccrl2	GvC	Set1	R2
Cep57l1	GvC	Set1	R2
Chil1	GvC	Set1	R2
Chil3	GvC	Set1	R2
Clec4a2	GvC	Set1	R2
Clec5a	GvC	Set1	R2
Clu	GvC	Set1	R2
Cops8	GvC	Set1	R2
Csta2	GvC	Set1	R2
Cxcl1	GvC	Set1	R2
Cxcl13	GvC	Set1	R2
Dmap1	GvC	Set1	R2
Dpy19l3	GvC	Set1	R2
Dut	GvC	Set1	R2
Edn1	GvC	Set1	R2
Eif1	GvC	Set1	R2
Enam	GvC	Set1	R2
Epm2a	GvC	Set1	R2
F13a1	GvC	Set1	R2
Fam114a2	GvC	Set1	R2
Fam53a	GvC	Set1	R2
Fhit	GvC	Set1	R2
Fhl4	GvC	Set1	R2
Fktn	GvC	Set1	R2
Flt1	GvC	Set1	R2
Foxd4	GvC	Set1	R2
Fxn	GvC	Set1	R2
Galp	GvC	Set1	R2
Gjb1	GvC	Set1	R2
Glul	GvC	Set1	R2
Gm11993	GvC	Set1	R2
Gm16418	GvC	Set1	R2
Gm1720	GvC	Set1	R2
Gm5801	GvC	Set1	R2
Gm6314	GvC	Set1	R2
Gm6787	GvC	Set1	R2
Hdac9	GvC	Set1	R2
Ifi204	GvC	Set1	R2
Iglc2	GvC	Set1	R2
Kcnd1	GvC	Set1	R2
Klhl14	GvC	Set1	R2
Klra7	GvC	Set1	R2
Nox1	GvC	Set1	R2
Rhoj	GvC	Set1	R2
Rslcan18	GvC	Set1	R2
Ryk	GvC	Set1	R2
Sftpa1	GvC	Set1	R2
Sirpb1b	GvC	Set1	R2
Sirpb1c	GvC	Set1	R2
Slc16a7	GvC	Set1	R2
Smyd3	GvC	Set1	R2
Tox2	GvC	Set1	R2
Trim30d	GvC	Set1	R2
Zswim2	GvC	Set1	R2
Clec4a2	MvG	Set1	R2
Clec5a	MvG	Set1	R2
Csta2	MvG	Set1	R2
Cxcl1	MvG	Set1	R2
F630028O10Rik	MvG	Set1	R2
Gm10222	MvG	Set1	R2
Gm21188	MvG	Set1	R2
Lpcat2	MvG	Set1	R2
Rab32	MvG	Set1	R2
Sirpb1b	MvG	Set1	R2
Sirpb1c	MvG	Set1	R2
Slc7a11	MvG	Set1	R2
A730081D07Rik	MvP	Set1	R2
Abca13	MvP	Set1	R2
Abcd2	MvP	Set1	R2
Ankra2	MvP	Set1	R2
Bcl6	MvP	Set1	R2
Bdp1	MvP	Set1	R2
Cd302	MvP	Set1	R2
Clec4a2	MvP	Set1	R2
Clec5a	MvP	Set1	R2
Cnot11	MvP	Set1	R2
Crlf2	MvP	Set1	R2
Csf2ra	MvP	Set1	R2
Cxcl1	MvP	Set1	R2
Cybb	MvP	Set1	R2
Dmxl2	MvP	Set1	R2
F630028O10Rik	MvP	Set1	R2
F730035M05Rik	MvP	Set1	R2
Fgd4	MvP	Set1	R2
Gapt	MvP	Set1	R2
Gm13986	MvP	Set1	R2
Gm14548	MvP	Set1	R2
Gm21188	MvP	Set1	R2
Gm5150	MvP	Set1	R2
Il3ra	MvP	Set1	R2
Mgst1	MvP	Set1	R2
Mrgpra2b	MvP	Set1	R2
Ms4a3	MvP	Set1	R2
Msantd3	MvP	Set1	R2
Nck2	MvP	Set1	R2
Retnlg	MvP	Set1	R2
Sirpb1b	MvP	Set1	R2
Sirpb1c	MvP	Set1	R2
Skap2	MvP	Set1	R2
Slc7a11	MvP	Set1	R2
1110008P14Rik	GvC	Set1	R3
1110059G10Rik	GvC	Set1	R3
1110065P20Rik	GvC	Set1	R3
1700017B05Rik	GvC	Set1	R3
1700066J03Rik	GvC	Set1	R3
1700123O20Rik	GvC	Set1	R3
2310001H17Rik	GvC	Set1	R3
4921524J17Rik	GvC	Set1	R3
4930578M01Rik	GvC	Set1	R3
5033430I15Rik	GvC	Set1	R3
AA388235	GvC	Set1	R3
Abcc1	GvC	Set1	R3
Abr	GvC	Set1	R3
Ace	GvC	Set1	R3
Acot1	GvC	Set1	R3
Actb	GvC	Set1	R3
Adamtsl4	GvC	Set1	R3
Adora2b	GvC	Set1	R3
Agps	GvC	Set1	R3
Ahctf1	GvC	Set1	R3
Ahsa1	GvC	Set1	R3
AI467606	GvC	Set1	R3
Aida	GvC	Set1	R3
Amd-ps3	GvC	Set1	R3
Amotl2	GvC	Set1	R3
Anp32a	GvC	Set1	R3
Antxr2	GvC	Set1	R3
Anxa2	GvC	Set1	R3
Ap1s1	GvC	Set1	R3
Apobec3	GvC	Set1	R3
Appbp2	GvC	Set1	R3
Arcn1	GvC	Set1	R3
Arhgef2	GvC	Set1	R3
Arl14ep	GvC	Set1	R3
Armc7	GvC	Set1	R3
Atox1	GvC	Set1	R3
Atp2b4	GvC	Set1	R3
Atp5g1	GvC	Set1	R3
Atp5o	GvC	Set1	R3
Atrip	GvC	Set1	R3
Atxn1	GvC	Set1	R3
Atxn10	GvC	Set1	R3
Atxn3	GvC	Set1	R3
AW112010	GvC	Set1	R3
B230303A05Rik	GvC	Set1	R3
BC037704	GvC	Set1	R3
Bcl2l11	GvC	Set1	R3
Blcap	GvC	Set1	R3
Btaf1	GvC	Set1	R3
Canx	GvC	Set1	R3
Cap1	GvC	Set1	R3
Casp8	GvC	Set1	R3
Cbx1	GvC	Set1	R3
Cbx3	GvC	Set1	R3
Ccdc12	GvC	Set1	R3
Ccnb2	GvC	Set1	R3
Ccnl1	GvC	Set1	R3
Ccr2	GvC	Set1	R3
Ccr8	GvC	Set1	R3
Ccrl2	GvC	Set1	R3
Cd9	GvC	Set1	R3
Cd99l2	GvC	Set1	R3
Cdca7l	GvC	Set1	R3
Cdk12	GvC	Set1	R3
Chil1	GvC	Set1	R3
Chil3	GvC	Set1	R3
Chp1	GvC	Set1	R3
Chrm4	GvC	Set1	R3
Chst7	GvC	Set1	R3
Chtop	GvC	Set1	R3
Clec4a2	GvC	Set1	R3
Clec5a	GvC	Set1	R3
Clip1	GvC	Set1	R3
Cltc	GvC	Set1	R3
Cmtm6	GvC	Set1	R3
Cnih4	GvC	Set1	R3
Cog3	GvC	Set1	R3
Cop1	GvC	Set1	R3
Csta2	GvC	Set1	R3
Ctsb	GvC	Set1	R3
Cxcl1	GvC	Set1	R3
Cyb5r4	GvC	Set1	R3
Cyth3	GvC	Set1	R3
Dars	GvC	Set1	R3
Dennd4a	GvC	Set1	R3
Dgkh	GvC	Set1	R3
Dnajb4	GvC	Set1	R3
Dpysl2	GvC	Set1	R3
Dtx4	GvC	Set1	R3
Dync1i2	GvC	Set1	R3
Dynlrb1	GvC	Set1	R3
Eif1a	GvC	Set1	R3
Esd	GvC	Set1	R3
Esp34	GvC	Set1	R3
F2r	GvC	Set1	R3
Fam177a	GvC	Set1	R3
Fam71f2	GvC	Set1	R3
Fam8a1	GvC	Set1	R3
Flt1	GvC	Set1	R3
Fnip1	GvC	Set1	R3
Fpr1	GvC	Set1	R3
Fxn	GvC	Set1	R3
Fyb	GvC	Set1	R3
Gab2	GvC	Set1	R3
Gm10354	GvC	Set1	R3
Gm33104	GvC	Set1	R3
Gm40038	GvC	Set1	R3
Gm5801	GvC	Set1	R3
Gtdc1	GvC	Set1	R3
Gvin3	GvC	Set1	R3
Hspa8	GvC	Set1	R3
Ifi204	GvC	Set1	R3
Iglc2	GvC	Set1	R3
Il18r1	GvC	Set1	R3
Jmjd6	GvC	Set1	R3
Kansl1	GvC	Set1	R3
Lyz1	GvC	Set1	R3
Mcmbp	GvC	Set1	R3
Med13	GvC	Set1	R3
Nufip2	GvC	Set1	R3
Nxf7	GvC	Set1	R3
Pla2g4d	GvC	Set1	R3
Rai2	GvC	Set1	R3
Runx2	GvC	Set1	R3
Sirpb1c	GvC	Set1	R3
Slc7a11	GvC	Set1	R3
0610043K17Rik	MvG	Set1	R3
Alcam	MvG	Set1	R3
Antxr2	MvG	Set1	R3
Atf7ip	MvG	Set1	R3
Aurka	MvG	Set1	R3
B230303A05Rik	MvG	Set1	R3
Bcl2a1a	MvG	Set1	R3
Capza2	MvG	Set1	R3
Ccnl1	MvG	Set1	R3
Chil1	MvG	Set1	R3
Cited2	MvG	Set1	R3
Clec4a2	MvG	Set1	R3
Clec5a	MvG	Set1	R3
Cnot11	MvG	Set1	R3
Ctsc	MvG	Set1	R3
Cyb5r4	MvG	Set1	R3
Dmxl2	MvG	Set1	R3
Dnajb4	MvG	Set1	R3
Eif1a	MvG	Set1	R3
Emb	MvG	Set1	R3
Fam120b	MvG	Set1	R3
Fpr1	MvG	Set1	R3
Gapt	MvG	Set1	R3
Gm21188	MvG	Set1	R3
Ifi204	MvG	Set1	R3
Lyz1	MvG	Set1	R3
Metap2	MvG	Set1	R3
Mgst1	MvG	Set1	R3
Mrgpra2b	MvG	Set1	R3
Mtpn	MvG	Set1	R3
Pid1	MvG	Set1	R3
Retnlg	MvG	Set1	R3
Slc7a11	MvG	Set1	R3
Smc2	MvG	Set1	R3
Stab2	MvG	Set1	R3
Usp1	MvG	Set1	R3
1700112H15Rik	MvP	Set1	R3
4921524J17Rik	MvP	Set1	R3
4933432I03Rik	MvP	Set1	R3
Adipor1	MvP	Set1	R3
Adpgk	MvP	Set1	R3
Adprm	MvP	Set1	R3
Agps	MvP	Set1	R3
Ankrd28	MvP	Set1	R3
Arfgef1	MvP	Set1	R3
Atp11b	MvP	Set1	R3
Atp9b	MvP	Set1	R3
B230303A05Rik	MvP	Set1	R3
Baz2b	MvP	Set1	R3
Bcl2a1a	MvP	Set1	R3
Bcl6	MvP	Set1	R3
Bdp1	MvP	Set1	R3
Capza2	MvP	Set1	R3
Cbx3	MvP	Set1	R3
Ccnl1	MvP	Set1	R3
Cd177	MvP	Set1	R3
Cd86	MvP	Set1	R3
Chil1	MvP	Set1	R3
Cited2	MvP	Set1	R3
Clec5a	MvP	Set1	R3
Cnot3	MvP	Set1	R3
Crlf2	MvP	Set1	R3
Csta2	MvP	Set1	R3
Cyb5r4	MvP	Set1	R3
Cybb	MvP	Set1	R3
Dek	MvP	Set1	R3
Dhrs7	MvP	Set1	R3
Dmxl2	MvP	Set1	R3
Dtnbp1	MvP	Set1	R3
Eif1a	MvP	Set1	R3
Eif5b	MvP	Set1	R3
Eri1	MvP	Set1	R3
F630028O10Rik	MvP	Set1	R3
Fgd4	MvP	Set1	R3
Gapt	MvP	Set1	R3
Gm21188	MvP	Set1	R3
Gvin3	MvP	Set1	R3
Hacd4	MvP	Set1	R3
Il3ra	MvP	Set1	R3
Klhl6	MvP	Set1	R3
Maco1	MvP	Set1	R3
Mgst1	MvP	Set1	R3
Pid1	MvP	Set1	R3
Pla2g4a	MvP	Set1	R3
Rapgef6	MvP	Set1	R3
Retnlg	MvP	Set1	R3
Sirpb1a	MvP	Set1	R3
Sirpb1b	MvP	Set1	R3
Sirpb1c	MvP	Set1	R3
Stab2	MvP	Set1	R3
Tfec	MvP	Set1	R3
